# Supplementary material for: Predicting Natural Evolution in the RBD Region of the Spike Glycoprotein of SARS-CoV-2 by Machine Learning
Source: Viruses. 2024 Mar 20;16(3):477. doi: 10.3390/v16030477 (PMC10974066; doi:10.3390/v16030477)
Supplement: Supplementary file 1 [file viruses-16-00477-s001.zip]

Archive with 1 entries (1 files):
- viruses-2888739-supplementary.pdf
